# Supplementary material for: Analysis of N6-Methyladenosine Methyltransferase Reveals METTL14 and ZC3H13 as Tumor Suppressor Genes in Breast Cancer
Source: Front Oncol. 2020 Dec 9;10:578963. doi: 10.3389/fonc.2020.578963 (PMC7757663; doi:10.3389/fonc.2020.578963)
Supplement: Supplementary Table 1 — Pathway and GO enrichment results of 76 common co-expressed genes of METTL14 and ZC3H13. [file Table_1.xlsx]

## Sheet: KEGG
geneSet	description	link	size	overlap	expect	enrichmentRatio	pValue	FDR	overlapId	userId
hsa04550	Signaling pathways regulating pluripotency of stem cells	http://www.kegg.jp/kegg-bin/show_pathway?hsa04550+324+3572+56916+5978	139	4	0.390815	10.235	0.000537485	0.17522	324;3572;56916;5978	SMARCAD1;REST;APC;IL6ST
hsa04934	Cushing syndrome	http://www.kegg.jp/kegg-bin/show_pathway?hsa04934+1386+324+9101	154	3	0.43299	6.92857	0.00870504	1	1386;324;9101	ATF2;APC;USP8
hsa05203	Viral carcinogenesis	http://www.kegg.jp/kegg-bin/show_pathway?hsa05203+1386+2957+3572	201	3	0.565136	5.30846	0.0178646	1	1386;2957;3572	GTF2A1;ATF2;IL6ST
hsa04010	MAPK signaling pathway	http://www.kegg.jp/kegg-bin/show_pathway?hsa04010+1386+4763+57551	295	3	0.829428	3.61695	0.047921	1	1386;4763;57551	NF1;ATF2;TAOK1
hsa04728	Dopaminergic synapse	http://www.kegg.jp/kegg-bin/show_pathway?hsa04728+1386+9575	131	2	0.368322	5.43003	0.0515908	1	1386;9575	CLOCK;ATF2
hsa04614	Renin-angiotensin system	http://www.kegg.jp/kegg-bin/show_pathway?hsa04614+4012	23	1	0.0646673	15.4638	0.0627958	1	4012	LNPEP
hsa04390	Hippo signaling pathway	http://www.kegg.jp/kegg-bin/show_pathway?hsa04390+324+9113	154	2	0.43299	4.61905	0.0686915	1	324;9113	LATS1;APC
hsa04392	Hippo signaling pathway	http://www.kegg.jp/kegg-bin/show_pathway?hsa04392+9113	29	1	0.081537	12.2644	0.0785489	1	9113	LATS1
hsa05225	Hepatocellular carcinoma	http://www.kegg.jp/kegg-bin/show_pathway?hsa05225+196528+324	168	2	0.472352	4.23413	0.0799093	1	196528;324	APC;ARID2
hsa04710	Circadian rhythm	http://www.kegg.jp/kegg-bin/show_pathway?hsa04710+9575	31	1	0.0871603	11.4731	0.0837436	1	9575	CLOCK

## Sheet: geneontology_Biological_Process
geneSet	description	link	size	overlap	expect	enrichmentRatio	pValue	FDR	overlapId	userId
GO:0007026	negative regulation of microtubule depolymerization	http://amigo.geneontology.org/amigo/term/GO:0007026	24	3	0.0878435	34.1516	8.9396e-05	0.372316	324;57551;146057	APC;TAOK1;TTBK2
GO:0031114	regulation of microtubule depolymerization	http://amigo.geneontology.org/amigo/term/GO:0031114	26	3	0.0951638	31.5246	0.00011424	0.372316	324;57551;146057	APC;TAOK1;TTBK2
GO:0031110	regulation of microtubule polymerization or depolymerization	http://amigo.geneontology.org/amigo/term/GO:0031110	71	4	0.25987	15.3923	0.000131379	0.372316	324;23116;57551;146057	APC;TAOK1;TOGARAM1;TTBK2
GO:0045786	negative regulation of cell cycle	http://amigo.geneontology.org/amigo/term/GO:0045786	559	9	2.04602	4.39878	0.000184425	0.372316	324;546;1386;9113;9575;26058;57551;80012;127933	CLOCK;ATRX;GIGYF2;LATS1;PHC3;ATF2;APC;TAOK1;UHMK1
GO:0016570	histone modification	http://amigo.geneontology.org/amigo/term/GO:0016570	455	8	1.66537	4.80375	0.000240264	0.372316	546;1386;5926;5978;9575;51780;55870;56916	CLOCK;ATRX;SMARCAD1;REST;ATF2;KDM3B;ASH1L;ARID4A
GO:0031111	negative regulation of microtubule polymerization or depolymerization	http://amigo.geneontology.org/amigo/term/GO:0031111	35	3	0.128105	23.4183	0.000280913	0.372316	324;57551;146057	APC;TAOK1;TTBK2
GO:0016569	covalent chromatin modification	http://amigo.geneontology.org/amigo/term/GO:0016569	468	8	1.71295	4.67031	0.000290556	0.372316	546;1386;5926;5978;9575;51780;55870;56916	CLOCK;ATRX;SMARCAD1;REST;ATF2;KDM3B;ASH1L;ARID4A
GO:0006325	chromatin organization	http://amigo.geneontology.org/amigo/term/GO:0006325	741	10	2.71217	3.68709	0.000327635	0.372316	546;1386;5926;5978;9575;51780;55870;56916;84181;196528	CLOCK;ATRX;SMARCAD1;REST;ATF2;CHD6;ARID2;KDM3B;ASH1L;ARID4A
GO:0007019	microtubule depolymerization	http://amigo.geneontology.org/amigo/term/GO:0007019	42	3	0.153726	19.5152	0.00048383	0.478181	324;57551;146057	APC;TAOK1;TTBK2
GO:0006974	cellular response to DNA damage stimulus	http://amigo.geneontology.org/amigo/term/GO:0006974	806	10	2.95008	3.38974	0.000634461	0.478181	324;546;1386;9575;26058;54778;56916;57551;259282;375748	CLOCK;ATRX;SMARCAD1;GIGYF2;BOD1L1;ATF2;APC;TAOK1;ERCC6L2;RNF111

## Sheet: geneontology_Cellular_Component
geneSet	description	link	size	overlap	expect	enrichmentRatio	pValue	FDR	overlapId	userId
GO:0005694	chromosome	http://amigo.geneontology.org/amigo/term/GO:0005694	1014	12	2.88134	4.16473	1.98813e-05	0.0233605	324;546;1386;9575;9652;26057;27125;51780;55777;55870;56916;259282	CLOCK;ATRX;AFF4;TTC37;SMARCAD1;ANKRD17;BOD1L1;ATF2;APC;MBD5;KDM3B;ASH1L
GO:0044451	nucleoplasm part	http://amigo.geneontology.org/amigo/term/GO:0044451	1087	11	3.08877	3.56129	0.000190861	0.112131	546;904;2957;5978;9169;9321;23001;27125;54778;152485;153222	ATRX;GTF2A1;CREBRF;AFF4;ZNF827;WDFY3;REST;CCNT1;SCAF11;RNF111;TRIP11
GO:0044427	chromosomal part	http://amigo.geneontology.org/amigo/term/GO:0044427	886	9	2.51762	3.57481	0.00077716	0.304388	324;546;1386;9652;26057;27125;51780;55777;56916	ATRX;AFF4;TTC37;SMARCAD1;ANKRD17;ATF2;APC;MBD5;KDM3B
GO:0019898	extrinsic component of membrane	http://amigo.geneontology.org/amigo/term/GO:0019898	287	5	0.815526	6.13101	0.00129623	0.309795	324;5286;9101;23001;55102	ATG2B;WDFY3;APC;USP8;PIK3C2A
GO:1990234	transferase complex	http://amigo.geneontology.org/amigo/term/GO:1990234	766	8	2.17663	3.6754	0.00131828	0.309795	904;2957;5286;5978;23001;80012;152485;197131	UBR1;GTF2A1;ZNF827;WDFY3;REST;PHC3;CCNT1;PIK3C2A
GO:0035327	transcriptionally active chromatin	http://amigo.geneontology.org/amigo/term/GO:0035327	24	2	0.0681973	29.3267	0.00209852	0.41096	9652;27125	AFF4;TTC37
GO:0016605	PML body	http://amigo.geneontology.org/amigo/term/GO:0016605	99	3	0.281314	10.6642	0.00279553	0.451346	546;23001;54778	ATRX;WDFY3;RNF111
GO:0000785	chromatin	http://amigo.geneontology.org/amigo/term/GO:0000785	509	6	1.44635	4.14837	0.00307299	0.451346	546;9652;26057;27125;51780;56916	ATRX;AFF4;TTC37;SMARCAD1;ANKRD17;KDM3B
GO:0030425	dendrite	http://amigo.geneontology.org/amigo/term/GO:0030425	608	6	1.72767	3.47289	0.00725494	0.747792	3572;4763;9101;26058;80208;127933	NF1;GIGYF2;IL6ST;USP8;SPG11;UHMK1
GO:0097447	dendritic tree	http://amigo.geneontology.org/amigo/term/GO:0097447	610	6	1.73335	3.46151	0.00736829	0.747792	3572;4763;9101;26058;80208;127933	NF1;GIGYF2;IL6ST;USP8;SPG11;UHMK1

## Sheet: geneontology_Molecular_Function
geneSet	description	link	size	overlap	expect	enrichmentRatio	pValue	FDR	overlapId	userId
GO:0003700	DNA-binding transcription factor activity	http://amigo.geneontology.org/amigo/term/GO:0003700	1700	18	5.91446	3.04339	1.08007e-05	0.0202729	546;1386;2804;5926;5978;7586;7745;9575;22869;27125;55870;84458;84614;153222;163049;196528;285267;347344	CLOCK;ATRX;ZBTB37;CREBRF;AFF4;ZNF619;ZNF510;GOLGB1;ZNF791;ZKSCAN8;LCOR;REST;ZKSCAN1;ATF2;ZNF81;ARID2;ASH1L;ARID4A
GO:0003682	chromatin binding	http://amigo.geneontology.org/amigo/term/GO:0003682	520	9	1.80913	4.97477	7.11913e-05	0.047459	546;904;1386;5978;9575;26057;51780;55777;55870	CLOCK;ATRX;ANKRD17;REST;ATF2;CCNT1;MBD5;KDM3B;ASH1L
GO:0000981	DNA-binding transcription factor activity, RNA polymerase II-specific	http://amigo.geneontology.org/amigo/term/GO:0000981	1597	16	5.55612	2.87971	7.58535e-05	0.047459	546;1386;5926;5978;7586;7745;9575;22869;55870;84458;84614;153222;163049;196528;285267;347344	CLOCK;ATRX;ZBTB37;CREBRF;ZNF619;ZNF510;ZNF791;ZKSCAN8;LCOR;REST;ZKSCAN1;ATF2;ZNF81;ARID2;ASH1L;ARID4A
GO:0008238	exopeptidase activity	http://amigo.geneontology.org/amigo/term/GO:0008238	110	4	0.3827	10.452	0.000578745	0.271576	4012;9581;54629;54878	DPP8;PREPL;LNPEP;MINDY2
GO:0008134	transcription factor binding	http://amigo.geneontology.org/amigo/term/GO:0008134	638	8	2.21966	3.60415	0.00155801	0.489413	904;1386;2957;5978;9113;55814;84181;84458	GTF2A1;BDP1;LCOR;REST;LATS1;ATF2;CCNT1;CHD6
GO:0051010	microtubule plus-end binding	http://amigo.geneontology.org/amigo/term/GO:0051010	17	2	0.0591446	33.8154	0.00156445	0.489413	324;146057	APC;TTBK2
GO:0004386	helicase activity	http://amigo.geneontology.org/amigo/term/GO:0004386	150	4	0.521864	7.66483	0.00183228	0.491314	546;56916;84181;375748	ATRX;SMARCAD1;CHD6;ERCC6L2
GO:0050321	tau-protein kinase activity	http://amigo.geneontology.org/amigo/term/GO:0050321	22	2	0.0765401	26.1301	0.00262776	0.616539	57551;146057	TAOK1;TTBK2
GO:0005524	ATP binding	http://amigo.geneontology.org/amigo/term/GO:0005524	1453	11	5.05513	2.17601	0.0105994	1	546;1182;5286;9113;55728;56916;57551;84181;127933;146057;375748	ATRX;SMARCAD1;LATS1;CHD6;N4BP2;TAOK1;ERCC6L2;TTBK2;CLCN3;UHMK1;PIK3C2A
GO:0048156	tau protein binding	http://amigo.geneontology.org/amigo/term/GO:0048156	45	2	0.156559	12.7747	0.0106999	1	57551;146057	TAOK1;TTBK2
